# Supplementary material for: Enhanced Biodegradability in Soil of Chicken Feather by Steam Explosion for Potential Application in Agricultural Biodegradable Plastics
Source: Polymers (Basel). 2023 Sep 8;15(18):3701. doi: 10.3390/polym15183701 (PMC10537891; doi:10.3390/polym15183701)
Supplement: Supplementary file 1 [file polymers-15-03701-s001.zip]

Archive with 1 entries (1 files):
- polymers-2532582-supplementary.pdf
